# Supplementary material for: Diagnostic Performance of AI-Based Cloud Software Regarding the Detection of Endodontic Findings on CBCT: A Single-Centre Cross-Sectional Validation Study
Source: J Clin Med. 2026 Jun 22;15(12):4839. doi: 10.3390/jcm15124839 (PMC13302509; doi:10.3390/jcm15124839)
Supplement: Supplementary file 1 [file jcm-15-04839-s001.zip]

Archive with 5 entries (5 files):
- Supplementary_Figure_S1.pdf
- Supplementary_Figure_S2.pdf
- Supplementary_Figure_S3.pdf
- Supplementary_Table_S1.pdf
- Supplementary_Table_S2.pdf
